# Supplementary material for: MicroRNAs in oral fluids (saliva and gingival crevicular fluid) as biomarkers in orthodontics: systematic review and integrated bioinformatic analysis
Source: Prog Orthod. 2021 Oct 11;22:31. doi: 10.1186/s40510-021-00377-1 (PMC8502526; doi:10.1186/s40510-021-00377-1)
Supplement: Supplementary file 1 — Additional file 1. [file 40510_2021_377_MOESM1_ESM.xlsx]

## Sheet: Sheet1
Criteria	Response		LAZARI Et al	Atswasun et al	Zhang et al	seagraves	se
DOMAIN 1 (Patient selection)
Risk of Bias
Was a consecutive or random sample of patients enrolled ?	Yes/No/Unclear	if reply is YES, low ROB	YES	YES	yes	YES
Was a case-control design avoided ?	Yes/No/Unclear	if reply is YES, low ROB	NO	NO	yes	no
Were the total number of patients adequate to answer the research question ? (Was a power calculation conducted ?)	Yes/No/Unclear	if reply is YES, low ROB	NO	NO	no	no
Did the study avoid inappropriate exclusions ?	Yes/No/Unclear	if reply is YES, low ROB	YES	YES	yes	yes
Could the selection of patients have introduced bias ?	RISK: LOW/HIGH/UNCLEAR		UNCLEAR	UNCLEAR	low	unclear
Applicabilty
Are there concerns that the included patients demographic features, gender, age, ethnicity and settings do not match the review question?	Yes/No/Unclear	if reply is YES, low applicability	yes	YES	yes	yes
Is there concern that the included patients do not match those targeted by the review question ?	CONCERN: LOW/HIGH/UNCLEAR		low	low	low	low
DOMAIN 2 (Index Test)
Risk of Bias
Index test conduction
GCF
Were the index test results interpreted without knowledge of the results of the reference standard ?	Yes/No/Unclear	f reply is YES, low ROB	YES	yes	yes	yes
Was the outcome of the index test assayed in duplicate or triplicate?	Yes/No/Unclear	f reply is YES, low ROB	YES	NO	no	yes
Were the oral hygiene regimen followed prior to index test conduction?	Yes/No/Unclear	f reply is YES, low ROB	YES	yes	yes	yes
Was the unstimulated/ uncontaminated GCF collection performed?	Yes/No/Unclear	f reply is YES, low ROB	YES	yes	yes	yes
Was the GCF collection done in specified time period in the patient?(circadian )	Yes/No/Unclear	if reply is YES, low ROB	NO	no	no	no
Was the collected sample transported and stored using standard procedure?	Yes/No/Unclear	Should we include this?	YES	yes	unclear	yes
Could the conduct or interpretation of the index test have introduced bias ?	RISK: LOW/HIGH/UNCLEAR		LOW	low	unclear	low
Applicability
Is there concern that the index test, its conduct, or its interpretation differ from the review question ?	CONCERN: LOW/HIGH/UNCLEAR		LOW	low	unclear	low
DOMAIN 3: REFERENCE STANDARD
Risk of Bias
Was the reference standard ( orthodontic treatment) conducted by an experienced operator(s) ?	Yes/No/Unclear	if reply is YES, low ROB	YES	yes	yes	yes
Were the reference standard results interpreted without knowledge of the results of the index test(s) ?	Yes/No/Unclear	if reply is YES, low ROB	YES	yes	yes	yes
Was a standard orthodontic procedure performed as the reference standard?	Yes/No/Unclear	if reply is YES, low ROB	YES	yes	yes	yes
Were the force magnitude mentioned durign the orthodontic treatment ?	Yes/No/Unclear	if reply is YES, low ROB	YES	yes	yes	yes
Could the reference standard, its conduct, or its interpretation have introduced bias ?	RISK: LOW/HIGH/UNCLEAR		no	no	low	low
Applicability
Is there concern that the target condition as defined by the reference standard does not match the review question ?	CONCERN: LOW/HIGH/UNCLEAR		low	low	low	low
DOMAIN 4: FLOW AND TIMING
Risk of Bias
Was there an appropriate interval between index test(s) and reference standard ?	Yes/No/Unclear	if reply is YES, low ROB	YES	yes	yes	yes
Did all patients receive a reference standard?	Yes/No/Unclear	if reply is YES, low ROB	YES	yes	yes	yes
Were withdrawals explained ?	Yes/No/Unclear	if reply is YES, low ROB	YES	no	no	yes
RISK of Bias	RISK: LOW/HIGH/UNCLEAR		LOW	low	low
not mentioned
RISK of Bias			unclear	unclear	low	unlcear
APPLICABILITY			high	high	high	high
